# Supplementary material for: Quality of Life in Mothers of Children with ADHD: A Scoping Review
Source: Children (Basel). 2025 Oct 12;12(10):1376. doi: 10.3390/children12101376 (PMC12563816; doi:10.3390/children12101376)
Supplement: Supplementary file 1 [file children-12-01376-s001.zip]

Archive with 1 entries (1 files):
- children-3898067-supplementary.pdf
